# Supplementary material for: Medical Complications Among Children and Adolescents with Sickle Cell Disease in Texas Medicaid
Source: Healthcare (Basel). 2025 Sep 12;13(18):2288. doi: 10.3390/healthcare13182288 (PMC12470195; doi:10.3390/healthcare13182288)
Supplement: Supplementary file 1 [file healthcare-13-02288-s001.zip]

Archive with 1 entries (1 files):
- healthcare-3835698-supplementary.pdf
